# Supplementary material for: Integrating Single-cell RNA-seq to construct a Neutrophil prognostic model for predicting immune responses in non-small cell lung cancer
Source: J Transl Med. 2022 Nov 18;20:531. doi: 10.1186/s12967-022-03723-x (PMC9673203; doi:10.1186/s12967-022-03723-x)
Supplement: Supplementary file 5 — Additional file 5: Table S1. Cell cluster annotation information. (a) The First levels of dimensionality reduction and clustering. The Second levels of dimensionality reduction and clustering: lymphoid immune cells (b), myeloid immune cells (c), and normal epithelial cells (d). [file 12967_2022_3723_MOESM5_ESM.xlsx]

## Sheet: Marker
Table S1a The First levels of dimensionality reduction and clustering
Cluster	Cell Type	Marker Gene
C0, C1, C10, C15, C19	T Cell	TRBC1, CD3D, CD3E
C2	B cell	CD79A, MS4A1, CD79B
C16, C22	Plasma cell	IGLC2, IGHG1, IGHG3
C11, C21	Fibroblasts	DCN, FBLN1, LUM, COL1A1 , COL3A1
C14	Mast Cell	TPSB2, TPSAB1, CPA3, CTSG
C6, C7, C8, C9, C12, C17, C23, C24, C26	Epithelial/Cancer cell	KRT19, KRT18, KRT8
C18, C27	Endothelial cell	GNG11, RAMP2 , VWF
C3	Monocyte	LST1, FCN1
C4, C5, C13, C20	Dendritic Cell	C1QB, C1QC, C1QA
C25	Oligodendrocytes	PLP1, MBP, GPM6B, APLP1
Table S1b The Second levels of dimensionality reduction and clustering: lymphoid immune cells
Cluster	Cell Type	Marker Gene
C0, C9	Natural killer (NK) Cell	FGFBP2, GNLY, FCGR3A, XCL1, XCL2, KLRC1
C1, C5	CD4+ T Memory Cell	NOSIP, CCR7
C2, C8	CD8+ T Cell	GZMK, CD8A, CD8B
C3, C6, C13	B Cell	MS4A1, CD79A, VPREB3
C4, C11	Natural killer T (NKT) Cell	LMNA, RGCC, TUBA1B, TUBB, HIST1H4C, TYMS
C7	Regulatory T (Treg) cell	TIGIT, BATF, CORO1B
C10, C12	Plasma Cell	IGLC2, IGKC, JCHAIN, IGHG4, IGHG1
Table S1c The Second levels of dimensionality reduction and clustering: myeloid immune cells
Cluster	Cell Type	Marker Gene
C0, C2, C5, C6, C7, C9, C11	Monocyte	MARCO, RETN
C1, C12	Macrophage	FOLR2, PLTP, SEPP1, CCL18
C3, C4	Dendritic Cell	CD48, FCN1, IL1B, LST1
C8	Granulocyte-Monocyte Progenitor	KIAA0101, UBE2C, PTTG1
C10	Plasmacytoid Dendritic Cell	GZMB, JCHAIN , ITM2C, C12orf75
C13	Granulosa cell	BIRC3, CCL17, CCL19
C14	Neutrophil	PI3, IL1R2 , LRG1, SLC25A37, CSF3R
Table S1d The Second levels of dimensionality reduction and clustering: normal epithelial cells
Cluster	Cell Type	Marker Gene
C0, C3, C4, C5, C7, C10, C11, C13	Basal Cell	KRT17, GPX2, NIPSNAP2, TFPI2
C1	Pulmonary Alveolar Type II Cell	PEBP4 , PLA2G1B
C2	FOXN4+ Cell	CDKN2A
C6	Luminal Epithelial Cell	TCN1
C8, C9	SLC16A7+ Cell	XAF1, AGER
C12	Ionocyte Cell	PLCG2
C14	Langerhans Cell	RGS1, SRGN, CORO1A
C15	Unkonw
C16	Ciliated Cell	C9orf24, C20orf85, C1orf194, FAM183A
C17, C18	Secretory Cell	ZG16B, SLC26A2
